# Supplementary material for: Permutation test applied to lexical reconstructions partially supports the Altaic linguistic macrofamily
Source: Evol Hum Sci. 2021 Jun 1;3:e32. doi: 10.1017/ehs.2021.28 (PMC10427268; doi:10.1017/ehs.2021.28)
Supplement: Supplementary file 1 [file S2513843X21000281sup.zip]

Archive with 3 entries (3 files):
- S2513843X21000281sup001.pdf
- S2513843X21000281sup002.xlsx
- S2513843X21000281sup003.zip
