# Supplementary material for: Permutation test applied to lexical reconstructions partially supports the Altaic linguistic macrofamily
Source: Evol Hum Sci. 2021 Jun 1;3:e32. doi: 10.1017/ehs.2021.28 (PMC10427268; doi:10.1017/ehs.2021.28)
Supplement: Supplementary file 1 [file S2513843X21000281sup.zip › S2513843X21000281sup002.xlsx]

## Sheet: Sheet1
	Word	Turkic	Mongolic	Tungusic	Korean_Middle	Japonic_Starostin	Japonic_Conservative
1	all	*baːr-ɨ	*bügü-de ~ *kow		tǎː ~ mòt-á	*múina	*múyí-nà
2	ashes	*kül	*hüne-sün	*pulɲe-	čʌ́y	*pápí	*pápÍ
3	bark	*kaːp-uk	*kolto-sun	*xura-kta	kə̀p-čìr	*kapa	*kàpà
4	belly	*ka̝rɨm ~ *ka̝rɨn	*kebeli	*uri	pʌ́y	*pàrà	*pàrà
5	big	*ulug ~ *ba̝ng	*hike	*amba	kʰɨ́-	*ə̀pə̀-	*òpò-
6	bird	*kuʎ	*siba-hun	*gasa	sǎːy	*tə́rí	*tórí
7	bite	*ɨsɨr	*kaǯa	*kik- ~ *sia-	mɨ̀r-	*kàm-	*kàm-
8	black	*kara	*kara	*saka-riːn ~ *koŋna-	kǝ̌ːm-	*kùruà-	*kùrwò
9	blood	*kiaːn	*či-sun	*seːg-kse	pʰí	*tí	*tí
10	bone	*siŋök	*ya-sun	*giram	spyə́	*pə̀nià	*pone
11	breast	*gökürʸ	*čeheǯi	*tüŋe-n	kàsʌ́m	*múnà-i	*muna-yi
12	burn tr.	*yak	*sita-ha	*deg-ǯe-gi-	tʰʌ̀-y-ʔó-	*dák-	*yák-
13	fingernail	*dɨrŋa-k	*kimu-sun	*xosiː-kta	tʰóp	*túmái	*túmá-yi
14	cloud	*bulɨt	*ehüle-n	*tuge-kse	kúrùm	*kùmua	*kùmùyà
15	cold	*sogɨ-k	*köyi-ten	*gil-či	čʰʌ́-	*túmV-	*tume-ita-
16	come	*geyl	*ire	*ǯi- ~ *di- ~ *eme-	ó-	*kə̀-	*kò-
17	die	*öl	*üke	*bu-	čùk-	*sín-	*sin-
18	dog	*ɨyt	*nokai	*ŋinda	kàhí	*ìnù	*ìnù
19	drink	*ič	*uhu	*umi-	màs-í-	*nə̀m-	*nòm-
20	dry	*kuːr	*kahuray	*xolga-	mʌ̀rʌ̀-	*kàwà-	*káwV-rá-k-
21	ear	*kulga-k	*čiki-n	*sian	kúy	*mìmì	*mìmì
22	earth	*topra-k	*sirahu	*turV	hʌ̀rk	*tùtì	*tùtì
23	eat	*yeːy	*ide	*ǯep-	mǝ̀k-	*kùp-	*kup-
24	egg	*yɨmur-tga	*emdüge-n	*umuː-kta ~ *umuː-kan	àrh
25	eye	*gör-s	*nidü-n	*iasa	nún	*mà-i	*mà-yi
26	fat n.	*yaːg	*ehükü-n	*ximuː-kse	kìrɨ́m	*àmpùr-à	*àmpùr-á
27	feather	*yüg	*hödü-n	*dek-te	číčʰ	*pánái	*páné
28	fire	*hoːt	*gal	*toga	pɨ́r	*pə̀-i	*pò-yi
29	fish	*baːlɨk	*ǯiga-sun ~ *ǯigal-sun	*xolsa	kòkí	*íwuá	*íwó
30	fly v.	*uč	*nis	*deg-	nʌ̀r-	*tə́mp-	*tómp-
31	foot	*hada-k	*köl	*palga-n	pár	*àsì	*àsì
32	full	*doːl-	*dehür-	*ǯalu-	kʌ̀tʌ̀k-	*mìt-	*mìt-
33	give	*be̝ːr	*ög	*buː-	čú-	*átá-pá- ~ *kúrá-	*ata-pa-yi- ~ *kúrá-
34	good	*e̝d-gü ~ *yak-ɨš-ɨ	*sahi-n	*aya-	tyǒːh-	*də̀-	*yò-
35	green	*göːk	*nogoha-n	*ɲog- ~ *čuː-	pʰɨ̀r-ɨ́-	*àwə̀-	*àwò
36	hair	*sač	*hüsü-n ~ *hü-sün	*puɲe- ~ *ɲuːri-kte	mǝ̀rí	*kàmì	*kàmì
37	hand	*elg	*gar	*ŋaːla	sòn	*tà-i	*tà-yi
38	head	*baʎč	*heki-n	*dili ~ *irgü	mǝ̀rí	*kàsìrà	*kàsìrà
39	hear	*e̝ʎit	*sono-s-	*doːldiː-	*tɨ̀d-	*kí-k-	*kí-k-
40	heart	*yürek	*ǯirüke-n	*miawan	mʌ̀zʌ̀m	*kə̀kə̀rə	*kòkòró
41	horn	*buyŋurʸ	*eber	*xüye	spɨ́r	*tùnuá	*tùnwò
42	I	*bi ~ *be-n	*bi ~ *mi-n	*bi ~ *mi-n-	nà	*bà-	*bà-
42	I		*na-ma-			*a	*a
43	kill	*öl-ɨr ~ *öl-dɨr	*ala-	*waː-	čùk-í-	*kə́rə-s-	*kóró-s-
44	knee	*diyrʸ	*ebü-düg	*peɲ-ŋen ~ *topVg-	mùrɨ̀pʰ	*pínsá	*pínsá
45	know	*bil	*mede-	*saː-	ǎːr-	*sír-	*sir-
46	leaf	*yapur-gak	*labči-n ~ *nabči-n	*xabda-nsa	nípʰ	*pá	*pá
47	lie	*ya̝t	*kebte-		*nǔːb-	*na-	*ná-
48	liver	*biagɨr	*heli-gen	*paːki-n		*kìmuà	*kìmwò
49	long	*urʸɨ-m	*urtu	*ŋoːli-mi-	kǐːr-	*nànkà-	*nànkà-
50	louse	*biyt	*böhe-sün	*kumke ~ *ti-kte	ní	*sìrámí	*sìrámí
51	man	*eːr	*ere	*kaka ~ *xüse		*bə̀	*bò
52	many	*köp ~ *öːk-üš	*olan	*egdi	há- ~ mǎːn-hʌ́-	*mana-i-	*mana-yi
53	meat	*et	*mika-n	*ul-	kòkí	*sìsì	*sìsì
54	moon	*aɲ	*sara-n	*biaga	tʌ́r	*tùkù-i	*tùkú-
55	mountain	*daːg	*ahula	*xureː	mǒːyh	*dàmà	*yàmà
56	mouth	*agɨrʸ	*ama-n	*amŋa	íp	*kútí	*kútú-yi
57	name	*iat	*nere	*gerbüː	ìrh-úm	*náŋ	*ná
58	neck	*boːyɨn	*küǯü-hün	*moŋgo-n	mòk	*kúmpí	*kúmpí
59	new	*yaŋɨ ~ *yeŋi	*sine ~ *sini	*xirke	sáy	*nípí-	*nípí-
60	night	*tün ~ *yɨr-	*söni	*dolbo	pám	*duà	*yuyà
61	nose	*bur-un	*kaŋ-bar	*ŋiaksa ~ *soŋgi	kóh	*páná	*páná
62	not	*=mV	*üle ~ ese-	*e- ~ *aku	àní	*na- ~ *=an-	*na- ~ *=an-
63	one	*bir	*nike-n ~ *nige-n	*emu ~ *umu	hʌ̀n	*pitə	*pito
64	person	*kiʎi	*kühün ~ *kümün	*ɲiari	sǎːr-ʌ́m	*pítə̀	*pítò
65	rain	*yag-mur	*kura	*tük-de ~ *aga	pí	*àmâi	*àmâ-yi
66	red	*kɨrʸ-ɨl	*hula-han	*pula-	pɨ̀rk-	*áká-	*àkà-
67	road	*yoːl	*mör	*pokta	kìrh	*mítí	*mítí
68	root	*da̟mor	*ünde-sün	*daga	pùrhúy	*nài ~ *mə̀tə̀	*ne ~ *mòtò
69	round				tùr-y-ǝ́b-	*márə́	*máró
70	sand	*kum	*ele-sün	*xoɲi- ~ *siru-	mòr-ʔáy	*sú-ná	*súná
71	say	*de̟ː-	*kehe-	*guːn-	nìrʔ- ~ nìrʌ̀-	*íp-	*ip-
72	see	*gör	*üǯe-	*iče- ~ *xača-	pó-	*mì-	*mì-
73	seed	*ur-ug	*hüre-n	*üse	psí	*tànài	*tàná-yi
74	sit	*ol-ur ~ *ol-tur	*sahu-	*tege-	ànč-	*bí-	*bí-
75	skin	*de̝ri	*ara-sun	*subgu ~ *xere-kte	kàčòk ~ kàčʰ	*kapa	*kapa
76	sleep	*uː-ðɨ ~ *u-ðɨ	*unta	*aːw-	čá-	*úi-na	*ui-
77	small	*kičü-g	*očü-ken	*ŋüši-	čyǎːk-	*tìpì-sà-	*tìpì-sà-
78	smoke	*tüt-ün	*huni-n ~ *hutu-ha-n	*saŋɲa-n	nʌ́y	*kái-n-púri	*kái-n-púri
79	stand	*dur	*bayi-	*ili-	syǝ́-	*tàt-	*tàt-
80	star	*yul-dɨrʸ	*hodu-n	*xoːsi-kta	pyǝ̌ːr	*pə́sí	*pósí
81	stone	*diaːʎ	*čila-hu-n	*ǯolo	tǒːrh	*ísì	*ísì
82	sun	*gün ~ *gün-eʎ ~ *guɲ-aʎ	*nara-n	*siguː-n	hʌ́y	*pí	*pí
83	swim	*yürʸ	*hunba	*elbe-s-	hǝ̀y-	*ə̀yə̀-nk-	*òyò-
84	tail	*kudruk	*sehül	*xürgü	skòrí	*bə̀	*bò
85	that	*ol	*te-	*ta-re	kɨ̀	*sə́-	*só-
85	that	*ti			tyǝ́	*á- ~ *ká-	*á- ~ *ká-
86	this	*bu	*e-	*e-re	í	*kə́-	*kó-
86	this	*kö
87	thou	*si	*či	*si	nǝ̀	*ná	*na
88	tongue	*dɨlk	*kele-n	*xilŋü	*hyǝt	*sìtà	*sìtà
89	tooth	*siːʎ	*sidü-n	*xüːkte	ní	*pa	*pà
90	tree	*a̝ɲ-gač	*modu-n	*moː	nàmk ~ nàmò	*kə̀i	*kò-
91	two	*e̝yki	*koyar	*ǯuwer	tǔː	*puta-	*puta
92	go	*bar	*yabu-	*ŋene-	nyǝ́- ~ ká-	*dúk-	*yúk-
93	warm	*yɨlɨ-g ~ *isi-g ~ *ɨsɨ-g	*büli-hen	*xuldü	tʌ̀sʌ̀-	*àtà-taka-	*àta-taka-
94	water	*sɨb	*usu-n	*muː	mɨ́r	*mí-n	*mí-
95	we	*bi-rʸ	*ba ~ *bi-da ~ *ma-n-	*buː ~ *mu-n-	úrí	*bà-	*bà-
96	what	*neː	*yahun ~ *yahan	*xia ~ *xay	mɨ̀sɨ́	*nà-	*nà-ni
97	white	*aːk ~ *hürü-ŋ	*čaga-han	*šaː-	hʌ́y-	*sìruà-	*sírà-yu
98	who	*kim ~ *kem	*ke-	*ŋüː	nú	*tá	*tá-
99	woman		*eme	*asiː ~ *keke	kyǝ̌ː-čìp	*bəmina	*bomina
100	yellow	*siaːrɨg	*sira	*soː-	nùrɨ́-	*kú-i	*kú-yi
101	far	*ɨyra-k	*kolo	*goro	mǝ̌ːr-	*tə́pə́-	*tə́pə́-
102	heavy	*iagɨr	*kündü	*xurge	*mɨ̀k-ǝ́b-	*ə́mə́- ~ *ə́mpə́-	*ómó- ~ *ómpó-
103	near	*ya̝gu-k	*ohira	*daga	*kàč-kàb-	*tìkà-	*tìkà-
104	salt	*duːrʸ	*dabu-su		sòkòm	*sìpə̀	*sìpò
105	short	*kɨs-ka	*hokar ~ *hakor	*poko-lo ~ *xuru-mü	tyə̀r-ɨ̀-	*mìnsì-kà-	*mìnsì-kà-
106	snake	*yɨl-an	*mogay	*müːki	pʌ́yám	*pàimV ~ *pàimpV	*payimi ~ *payimpi
107	thin	*yubka	*nim-gen	*nem-	*yǝ̀rb-	*pə̀sə̀-	*pòsò-
107	thin	*yiŋč-ge	*nari-n		kʌ́nʌ́r-	*úsú-	*úsú-
108	wind	*ye̝l	*salki-n ~ *key	*xedü-n	pʌ̀rʌ̀m	*kánsá-i	*kánsá-i
109	worm	*kuːrt	*kora-kay	*kuliː ~ *xuŋVl	pǝ̀r-ʔǝ́y	*músí	*músí
110	year	*yɨl ~ *yaːʎ	*hon	*aɲŋa	hʌ́y	*tə̀sì	*tòsì
